# Supplementary material for: Serological Investigation for Brucella ceti in Cetaceans from the Northwestern Mediterranean Sea
Source: Animals (Basel). 2024 Aug 20;14(16):2417. doi: 10.3390/ani14162417 (PMC11350667; doi:10.3390/ani14162417)
Supplement: Supplementary file 1 [file animals-14-02417-s001.zip › Supplementary File S1.xlsx]

## Sheet: Supplement
						Serum dilution
Id. - Cause of death	Species	Age group	Age (years)	Sex	Cause of death	1:5	1:10	1:20	1:40	1:80	1:160	1:320	1:640	1:1280	1:2560	1:5120	1:11240
Neurobrucellosis
N-301/12	Sc	A	6.25	F		97	97	97	97	97	97	90	66	36	22	7	9
N-260/16	Sc	J	3.88	F		98	98	98	98	97	97	96	80	41	23	9	2
N-319/16	Sc	J	5.35	F	Concurrent CeMV (cause of death)	97	98	97	97	97	97
N-168/17	Sc	A	10.39	M		97	98	97	97	95	91	84	67	55	32	24	16
N-274/18	Sc	J	2.43	M		95	86	63	39	25	10	10	7	4	5	4	7
N-314/19	Sc	J	2.8	F		97	97	97	97	97	97	97	97	94	82	52	28
N-368/19	Sc	J	5.23	M		97	97	97	97	96	88	66	31	19	10	7	11
N-333/22	Sc	A	6.15	M		97	97	97	97	98	97	91	63	39	20	14	6
Bycatch
N-009/14	Sc	A	6	F		16	0	11	0	0	0
N-005/16	Sc	A	8.58	F		91	91	65	42	22	17
N-021/18	Sc	A	6.59	F		2	5	7	0	3	2
N-042/18	Sc	J	5.76	M		96	96	96	90	74	48
N-065/18	Sc	A	8.03	F		14	3	5	0	4	2
N-145/18	Sc	A	15	F		97	97	97	97	97	96
N-375/18	Sc	A	26	M		97	97	97	97	97	86
N-414/19	Sc	A	15	F		83	44	18	13	7	0
N-278/20	Sc	A	10	M		97	97	95	89	53	25
N-095/21	Sc	A	6.83	F		85	59	35	21	7	3
N-115/21	Sc	A	26	M		13	10	10	6	6	7
N-124/21	Sc	A	15	F		58	25	13	5	5	0
N-465/21	Sc	A	6	F		97	97	97	93	90	71
N-541/12	Gg	A	-	F		97	97	97	96	85	67
Cetacean morbillivirus
N-044/17	Sc	J	2.53	M	Systemic	0	0	0	0	0	0
N-045/17	Sc	J	0.61	F	Systemic	3	0	0	0	1	0
N-077/17	Sc	J	5.55	F	Systemic	2	0	0	0	0	5
N-454/17	Sc	J	26	M	Systemic	11	7	2	4	0	2
N-488/17	Sc	A	15.44	M	Systemic	49	22	15	5	10	4
N-497/17	Sc	A	8.58	F	Systemic	74	41	26	11	6	4
N-604/17	Sc	A	NA	M	Chronic form	37	19	16	12	10	1
N-001/18	Sc	A	15	F	Chronic form	90	96	78	49	27	15
N-232/18	Sc	J	5.35	M	Chronic form	97	97	97	97	97	95
N-293/18	Sc	A	7.17	F	Chronic form	97	97	97	97	92	79
N-362/18	Sc	A	6.36	M	Chronic form	93	94	96	96	97	97
N-361/19	Sc	J	4.52	F	Chronic form	97	97	97	97	97	97
N-334/21	Sc	A	26	M	Chronic form	96	93	96	82	66	39
N-023/21	Gm	J	-	F	Chronic form	15	1	0	1	0	0
Polioencephalomalacia of unknown origin
N-557/17	Sc	A	15	F		98	97	97	97	97	97
N-329/18	Sc	A	26	M		97	97	97	97	93	83
N-218/20	Sc	A	15	M		46	13	0	0	2	0
N-211/21	Sc	A	26	M		89	64	25	13	5	6
Maternal separation
N-286/15	Sc	C	0.1*	F		91	70	33	13	7	1
N-05/18	Sc	C	0.1*	F		0	4	0	6	0	0
N-312/19	Gg	C	-	F		97	97	97	97	97	94
N-268/22	Tt	C	-	M		0	0	0	0	1	0
Miscellaneous non-infectious
N-029/15	Sc	A	26	M	Tension pneumothorax	92	43	19	16	8	5
N-077/18	Sc	A	26	M	Meningoencephalitis unknown origin	88	90	62	35	23	10
N-292/18	Sc	A	14.98	F	Meningoencephalitis unknown origin	97	97	98	98	97	93
N-064/20	Sc	A	8.58	F	Meningoencephalitis unknown origin	97	97	97	90	57	31
N-129/20	Sc	J	5.23	M	Meningoencephalitis unknown origin	97	97	95	93	63	37
N-242/20	Sc	A	15	F	Unknown	97	96	91	68	35	10
N-307/20	Sc	C	0.1*	F	Unknown	0	4	2	4	0	0
N-092/21	Sc	A	10.2	M	Unknown	94	82	75	55	32	15
N-102/21	Sc	A	26	M	Tension pneumothorax	38	27	16	11	3	0
N-128/21	Sc	A	26	M	Muscle degeneration	63	59	41	20	0	9
N-169/17	Dd	J	-	M	Unknown	97	97	89	66	38	25
Miscellaneous infectious
N-556/12	Sc	A	7.57	F	Necrotizing enteritis	92	95	93	79	50	29
N-197/14	Sc	J	5.07	M	Bacterial meningoencephalitis	79	36	21	16	12	0
N-049/15	Sc	A	8.58	F	Septicemia	39	17	14	7	2	1
N-068/15	Sc	A	15	F	Protozoal infection	84	76	33	18	9	6
N-258/19	Sc	A	15	F	Peritonitis	75	62	44	21	10	2
N-138/22	Sc	A	15	F	Peritonitis	87	75	41	27	15	7
N-075/16	Gg	A	-	F	Crassicauda grampicola	94	97	93	68	42	22
N-109/16	Gg	A	-	M	Crassicauda grampicola	0	0	0	0	0	0
N-034/21	Gg	A	-	M	Crassicauda grampicola	15	7	8	0	0	0
N-385/22	Tt	A	-	M	Erysipelas	67	41	27	18	15	12
